# Supplementary material for: Drivers of Vaginal Drug Delivery System Acceptability from Internet-Based Conjoint Analysis
Source: PLoS One. 2016 Mar 21;11(3):e0150896. doi: 10.1371/journal.pone.0150896 (PMC4801188; doi:10.1371/journal.pone.0150896)
Supplement: S1 File — A single compressed zip file containing the entire dataset used here is provided as supporting information. This zip file includes five tab delimited datafiles and a readme txt file indicating what is found in each datafile. (ZIP) [file pone.0150896.s001.zip › PrimrosePLoS1ConjointDatafiles/ClassificationData.tsv]

UID	Q1	Q2	Q3_M1	Q3_M2	Q3_M3	Q3_M4	Q3_M5	Q3_M6	Q3_M7	Q3_M8	Q3_M9	Q4	Q5	Q6	Q7	Q8	Q9	Q10_M1	Q10_M2	Q10_M3	Q10_M4	Q11	Q12	Q13	Q14	Q15	Q16	Q17	Q18
1094338	2	1	1	0	0	0	0	0	0	0	0	2	1	4	5	3	1	1	0	1	0	3	4	1	3	1	2	1	2
1094404	2	1	1	0	0	0	0	0	0	0	0	2	2	4	5	2	2	1	0	1	0	3	4	3	2	1	4	1	2
1094405	2	1	1	0	0	0	0	0	0	0	0	2	1	4	5	2	1	1	0	0	0	3	4	1	1	1	3	1	2
1094412	2	1	1	0	0	0	0	0	0	0	0	2	2	4	5	4	2	1	0	1	0	1	3	4	2	1	2	1	2
1094447	2	1	1	0	0	0	0	0	0	0	0	2	2	3	5	1	2	1	0	0	0	4	4	1	2	1	3	1	2
1095585	2	2	1	0	0	0	0	0	0	0	0	2	4	4	3	4	1	1	0	1	0	4	1	1	2	3	3	1	2
1095750	2	1	1	0	0	0	0	0	0	0	0	2	2	2	5	3	1	1	0	1	0	4	1	4	2	1	4	1	2
1095752	2	1	0	0	0	0	1	0	0	0	0	2	2	5	5	5	5	0	0	0	1	5	7	4	2	1	4	4	2
1095759	2	1	1	0	0	0	0	0	0	0	0	2	2	4	5	3	1	1	0	0	0	4	4	1	2	1	4	1	2
1095762	2	1	1	0	0	0	0	0	0	0	0	2	2	3	5	2	1	1	0	1	0	4	1	1	2	1	4	1	2
1095763	2	3	1	0	0	0	0	0	0	0	0	2	2	5	1	4	1	1	0	0	0	4	4	2	2	1	3	2	2
1095765	2	1	1	0	0	0	0	0	0	0	0	2	2	4	5	2	2	1	0	1	0	3	1	1	2	1	4	1	2
1095769	2	1	1	0	0	0	0	0	0	0	0	2	1	3	5	5	1	1	0	0	0	4	1	1	2	1	3	1	2
1095771	2	1	1	0	0	0	0	0	0	0	0	2	2	3	5	2	2	1	0	1	0	4	1	4	2	1	4	2	2
1095772	2	2	0	0	0	0	0	1	0	0	0	2	2	5	1	2	1	1	0	0	0	3	6	2	2	1	4	4	2
1095779	2	1	1	0	0	0	0	0	0	0	0	2	2	4	5	2	2	1	0	1	0	2	3	1	2	1	4	1	1
1095780	2	1	0	1	0	0	0	0	0	0	0	2	2	3	5	1	1	1	1	1	0	4	4	2	2	1	3	4	2
1095797	2	3	1	0	0	0	0	0	0	0	0	2	1	3	1	3	1	1	0	1	0	2	4	2	2	2	4	1	2
1095799	2	3	1	0	0	0	0	0	0	0	0	2	1	4	1	3	1	1	0	1	0	3	4	2	2	1	3	1	2
1095800	2	3	1	0	0	0	0	0	0	0	0	2	1	4	1	3	1	1	0	0	0	2	4	4	2	3	4	2	2
1095801	2	1	1	0	0	0	0	0	0	0	0	2	1	2	5	2	1	1	0	0	0	4	1	4	2	1	4	1	2
1095802	2	3	1	0	0	0	0	0	0	0	0	2	1	4	5	3	2	1	0	1	0	3	4	2	1	1	2	1	1
1095803	2	3	1	0	0	0	0	0	0	0	0	2	4	5	1	4	1	1	0	1	0	3	6	3	1	2	3	1	2
1095808	2	2	1	0	0	0	0	0	0	0	0	2	1	4	5	2	1	1	1	1	0	2	4	1	2	1	4	3	2
1095815	2	1	1	0	0	0	0	0	0	0	0	2	2	5	5	3	1	1	0	1	0	2	1	1	2	1	4	1	2
1095816	2	2	1	0	0	0	0	0	0	0	0	2	1	4	1	2	1	1	0	0	0	2	4	4	2	1	4	1	2
1095817	2	3	1	0	0	0	0	0	0	0	0	2	1	5	1	3	1	1	0	1	0	3	4	1	2	1	3	3	2
1099474	2	1	1	0	0	0	0	0	0	0	0	2	2	3	5	3	1	1	0	1	0	3	3	4	2	1	3	1	2
1100036	2	1	1	0	0	0	0	0	0	0	0	2	2	3	5	1	1	1	0	1	0	4	1	4	2	1	3	1	2
1100289	2	1	1	0	0	0	0	0	0	0	0	2	2	3	5	3	2	1	0	1	0	4	4	3	1	1	4	1	2
1100474	2	1	0	0	0	0	1	0	0	0	0	2	2	4	5	3	1	1	0	0	0	3	3	1	2	1	3	3	2
1100550	2	1	1	0	0	0	0	0	0	0	0	2	2	3	5	1	2	1	0	1	0	3	1	1	2	1	3	1	2
1100600	2	3	1	0	0	0	0	0	0	0	0	2	1	4	1	2	1	1	0	0	0	2	6	2	2	1	4	1	2
1100622	2	1	1	0	0	0	0	0	0	0	0	2	2	3	5	3	2	1	0	1	0	4	3	1	2	1	4	1	2
1100688	2	2	1	0	0	0	0	0	0	0	0	2	1	4	1	2	1	1	0	1	0	2	4	4	2	1	4	1	2
1100689	2	1	1	0	0	1	0	0	0	0	0	2	2	3	5	2	2	1	0	0	0	4	3	1	2	1	4	1	2
1100746	2	2	1	0	0	0	0	0	0	0	0	2	1	5	5	2	2	1	0	1	0	2	3	1	2	1	3	1	2
1100751	2	3	1	0	0	0	0	0	0	0	0	2	1	4	5	2	1	1	0	0	0	4	1	4	2	1	3	3	2
1100814	2	1	1	0	0	0	0	0	0	0	0	2	2	2	5	3	1	1	0	1	0	1	1	4	2	1	4	1	2
1100851	2	1	1	0	0	0	0	0	0	0	0	2	2	3	5	3	1	1	1	1	0	1	4	4	2	1	4	1	2
1101014	2	1	1	0	0	0	0	0	0	0	0	2	2	3	5	4	2	1	0	1	0	4	2	1	2	1	4	1	2
1101018	2	1	1	0	0	0	0	0	0	0	0	2	2	3	5	1	1	1	0	1	0	4	1	4	2	1	4	1	2
1101021	2	2	1	0	0	0	0	0	0	0	0	2	2	5	1	2	1	1	0	1	0	3	1	4	2	1	4	1	2
1101059	2	3	1	0	0	0	0	0	0	0	0	2	1	4	1	2	1	1	0	0	0	4	4	1	2	1	4	1	2
1101063	2	2	1	0	0	0	0	0	0	0	0	1	2	5	1	2	1	1	0	1	0	3	1	1	2	1	3	1	2
1101089	2	3	1	0	0	0	0	0	0	0	0	2	1	4	1	3	1	1	0	0	0	4	1	4	2	1	3	2	2
1101111	2	1	1	0	0	0	0	0	0	0	0	2	2	2	5	2	1	1	0	1	0	3	1	4	2	1	4	1	2
1101132	2	3	1	0	0	0	0	0	0	0	0	2	1	4	1	3	1	1	0	0	0	4	4	4	2	1	3	1	1
1101178	2	2	1	0	0	0	0	0	0	0	0	2	2	4	5	2	2	1	0	1	0	4	2	3	2	1	2	1	2
1101184	2	1	1	0	0	0	0	0	0	0	0	2	2	4	5	2	1	1	0	1	0	3	4	1	2	1	3	1	2
1101208	2	1	1	0	0	0	0	0	0	0	0	2	2	3	5	2	1	1	0	1	0	4	1	1	2	1	3	4	2
1101209	2	1	1	0	0	0	0	0	0	0	0	2	2	2	5	2	1	1	0	1	0	3	1	2	2	1	3	1	2
1101226	2	1	1	0	0	0	0	0	0	0	0	2	2	4	5	1	1	1	0	1	0	4	1	3	2	1	3	1	2
1101261	2	3	0	0	0	0	0	0	0	0	1	2	2	5	5	1	1	1	0	0	0	2	2	1	1	1	2	2	2
1101336	2	1	1	0	0	0	0	0	0	0	0	2	2	3	5	3	1	1	0	1	0	4	4	1	2	1	4	1	2
1101337	2	1	1	0	0	0	0	0	0	0	0	2	2	4	5	4	1	1	0	1	0	3	4	1	2	1	3	1	2
1101340	2	1	1	0	0	0	0	0	0	0	0	2	2	3	5	2	3	1	0	0	0	4	3	4	2	1	3	1	2
1101341	2	2	1	0	0	0	0	0	0	0	0	2	1	4	5	3	1	1	0	1	0	3	4	1	2	1	2	2	2
1101343	2	1	1	0	0	0	0	0	0	0	0	2	1	4	5	2	2	1	0	0	0	4	4	3	2	1	4	1	2
1101346	2	1	1	0	0	0	0	0	0	0	0	3	2	3	5	2	2	1	0	1	0	3	2	1	2	1	4	1	2
1101354	2	1	1	0	0	0	0	0	0	0	0	2	2	4	5	1	2	1	0	1	0	3	2	1	2	1	3	1	2
1101355	2	3	1	0	0	0	0	0	0	0	0	2	1	4	1	3	1	1	0	1	0	4	3	2	2	1	3	1	2
1101356	2	3	1	0	0	0	0	0	0	0	0	2	1	4	1	2	1	1	0	1	0	2	6	1	2	2	2	1	2
1101357	2	2	1	0	0	0	0	0	0	0	0	2	1	4	5	1	1	1	0	0	0	3	1	1	2	1	4	1	2
1101358	2	3	1	0	0	0	0	0	0	0	0	2	1	4	1	2	1	1	0	0	0	4	4	4	2	2	3	1	2
1101359	2	3	1	0	0	0	0	0	0	0	0	2	1	4	5	1	2	1	0	1	0	4	1	4	2	1	3	4	2
1101360	2	1	1	0	0	0	0	0	0	0	0	2	2	2	5	2	3	1	0	1	0	4	3	4	2	1	4	1	2
1101365	2	2	1	0	0	0	0	0	0	0	0	2	1	5	5	1	1	0	0	0	1	2	1	1	2	1	4	1	2
1101366	2	3	1	0	0	0	0	0	0	0	0	2	1	4	1	4	1	1	0	0	0	4	4	1	2	2	3	1	2
1101368	2	1	1	0	0	0	0	0	0	0	0	2	1	4	5	1	1	1	0	1	0	4	1	4	2	1	4	1	2
1101369	2	1	1	0	0	0	0	0	0	0	0	2	2	4	5	2	2	1	0	1	0	4	3	1	2	1	3	1	2
1101370	2	1	1	0	0	0	0	0	0	0	0	2	2	3	5	2	1	1	0	1	0	2	3	4	2	1	4	1	1
1101371	2	1	1	0	0	0	0	0	0	0	0	2	2	3	5	2	3	1	0	1	0	4	4	2	2	1	4	1	2
1101372	2	3	1	0	0	0	0	0	0	0	0	2	1	3	1	2	1	1	0	0	0	3	6	4	2	1	4	1	2
1101373	2	2	1	0	0	0	0	0	0	0	0	2	2	5	5	2	1	1	0	1	0	1	1	1	2	1	2	1	2
1101375	2	2	1	0	0	0	0	0	0	0	0	2	1	4	5	3	1	1	0	1	0	3	4	1	2	2	3	1	2
1101378	2	2	1	0	0	0	0	0	0	0	0	2	1	4	1	3	1	1	0	1	0	3	6	1	2	1	2	1	2
1101382	2	1	1	0	0	0	0	0	0	0	0	2	2	5	1	2	1	1	0	1	0	2	4	1	2	1	3	2	2
1101383	2	1	0	1	0	1	0	0	0	0	0	2	2	3	5	3	1	1	0	1	0	2	4	2	2	1	4	1	2
1101384	2	3	1	0	0	0	0	0	0	0	0	2	1	3	1	3	1	1	0	0	0	4	1	1	2	3	3	1	2
1101385	2	1	1	0	0	0	0	0	0	0	0	2	2	3	5	3	2	1	0	1	0	3	5	2	2	1	3	1	2
1101387	2	1	1	0	0	0	0	0	0	0	0	2	2	4	5	3	2	1	1	1	0	2	3	1	2	1	4	1	1
1101390	2	2	1	0	0	0	0	0	0	0	0	2	1	3	1	3	1	1	0	1	0	3	6	3	2	2	3	1	2
1101392	2	1	1	0	0	0	0	0	0	0	0	2	2	4	5	4	1	1	1	1	0	3	4	3	2	1	4	1	2
1101394	2	1	0	0	0	0	0	0	0	0	1	3	2	3	5	2	1	1	1	1	0	2	4	1	2	1	4	1	2
1101396	2	1	1	0	0	0	0	0	0	0	0	2	2	3	5	1	1	1	0	1	0	2	1	4	2	1	3	1	2
1101399	2	1	1	0	0	0	0	0	0	0	0	2	2	3	5	2	1	1	0	1	0	3	1	4	2	1	4	1	2
1101400	2	1	1	0	0	0	0	0	0	0	0	2	2	3	5	1	2	1	0	1	0	4	3	1	2	1	3	1	2
1101402	2	3	1	0	0	0	0	0	0	0	0	2	1	5	5	1	1	0	0	1	0	2	4	2	2	1	3	4	2
1101404	2	1	1	0	0	0	0	0	0	0	0	2	2	3	5	1	2	1	0	1	0	3	1	1	2	1	3	1	2
1101406	2	1	1	0	0	0	0	0	0	0	0	2	2	2	5	4	3	1	0	1	0	2	4	1	2	1	3	1	2
1101408	2	3	1	0	0	0	0	0	0	0	0	2	4	5	1	3	1	1	0	1	0	4	4	1	2	3	3	3	2
1101409	2	3	1	0	0	0	0	0	0	0	0	2	1	4	1	2	1	1	0	0	0	2	4	4	2	4	3	2	1
1101410	2	1	1	0	0	0	0	0	0	0	0	2	2	4	5	2	1	1	0	1	0	4	1	4	2	1	2	1	2
1101411	2	1	1	0	0	0	0	0	0	0	0	2	2	3	5	3	2	1	0	0	0	4	4	1	2	1	4	1	2
1101412	2	2	1	0	0	0	0	0	0	0	0	2	1	3	5	2	1	1	0	1	0	2	4	1	2	1	3	3	2
1101415	2	2	0	1	0	0	0	0	0	0	0	2	2	5	5	3	1	1	0	1	0	4	4	1	2	1	4	4	2
1101416	2	1	1	0	0	0	0	0	0	0	0	2	2	4	5	2	2	1	0	1	0	4	2	1	2	1	3	1	2
1101417	2	3	0	0	0	0	0	0	0	1	0	2	2	4	5	4	2	1	0	1	0	2	2	1	2	1	3	2	2
1101418	2	2	1	0	0	0	0	0	0	0	0	2	1	4	1	2	1	1	0	0	0	2	7	2	2	1	3	1	2
1101421	2	3	1	0	0	0	0	0	0	0	0	2	1	2	1	3	1	1	0	0	0	1	4	4	2	3	2	2	2
1101424	2	1	1	0	0	0	0	0	0	0	0	2	2	4	5	2	1	1	0	1	0	3	2	2	2	1	3	3	2
1101427	2	1	1	0	0	0	0	0	0	0	0	2	2	3	5	4	1	1	0	1	0	2	4	2	2	1	3	1	2
1101429	2	3	1	0	0	0	0	0	0	0	0	2	2	5	5	1	1	0	0	1	0	4	7	4	2	1	4	1	2
1101431	2	1	1	0	0	0	0	0	0	0	0	2	2	3	5	2	2	1	0	0	0	4	3	4	2	1	4	1	2
1101432	2	1	1	0	0	0	0	0	0	0	0	2	2	3	5	3	1	1	0	1	0	2	4	1	2	1	3	1	2
1101433	2	2	0	0	0	0	1	0	0	0	0	2	2	5	5	5	5	0	0	0	1	5	7	5	3	1	4	4	2
1101435	2	1	1	0	0	0	0	0	0	0	0	2	2	2	5	1	1	1	0	1	0	3	1	4	2	1	3	1	2
1101436	2	1	1	0	0	0	0	0	0	0	0	2	2	3	5	2	4	1	0	0	0	4	3	4	2	1	4	1	2
1101437	2	1	1	0	0	0	0	0	0	0	0	2	2	4	5	4	1	1	0	1	0	3	4	1	2	1	3	1	2
1101438	2	3	1	0	0	0	0	0	0	0	0	2	2	5	1	4	1	1	0	1	0	3	6	2	2	1	3	2	1
1101439	2	1	1	0	0	0	0	0	0	0	0	2	2	3	5	3	2	1	0	0	0	3	1	1	2	1	4	1	2
1101440	2	1	1	0	0	0	0	0	0	0	0	2	2	3	5	3	1	1	0	0	0	4	1	1	2	1	3	2	2
1101441	2	1	1	0	0	0	0	0	0	0	0	2	2	3	5	3	2	1	0	0	0	4	2	2	2	1	2	1	2
1101442	2	2	0	1	0	0	0	0	0	0	0	2	1	4	1	2	1	1	0	0	0	3	3	4	2	1	3	4	2
1101446	2	1	1	0	0	0	0	0	0	0	0	2	2	3	5	2	2	1	0	0	0	3	2	1	2	1	2	1	2
1101447	2	1	1	0	0	0	0	0	0	0	0	2	2	3	5	2	1	1	0	1	0	1	1	1	2	1	3	2	2
1101493	2	1	1	0	0	0	0	0	0	0	0	2	2	2	5	1	2	1	0	1	0	3	2	1	2	1	4	1	2
1101495	2	1	1	0	0	0	0	0	0	0	0	2	2	3	5	2	1	1	0	1	0	3	4	3	2	1	3	1	2
1101531	2	1	1	0	0	0	0	0	0	0	0	2	2	2	5	3	1	1	0	1	0	4	4	1	2	1	4	1	2
1101533	2	1	1	0	0	0	0	0	0	0	0	2	2	3	5	1	2	1	0	0	0	4	3	1	2	1	4	1	2
1101535	2	1	1	0	0	0	0	0	0	0	0	2	2	3	5	3	2	1	0	1	0	3	2	1	2	1	3	1	2
1101569	2	1	1	0	0	0	0	0	0	0	0	3	2	3	5	3	1	1	1	1	0	3	3	3	1	1	4	1	2
1101571	2	1	1	0	0	0	0	0	0	0	0	2	2	4	5	1	2	1	0	0	0	4	1	2	2	1	4	1	2
1101573	2	2	1	0	0	0	0	0	0	0	0	2	2	4	5	2	1	1	0	1	0	1	4	1	2	1	4	3	2
1101575	2	1	1	0	0	0	0	0	0	0	0	2	2	3	5	2	2	1	0	1	0	4	3	1	2	1	4	1	2
1101576	2	1	1	0	0	0	0	0	0	0	0	2	2	3	5	2	1	1	0	0	0	4	3	4	2	1	4	1	2
1101626	2	1	0	0	0	0	1	0	0	0	0	2	2	2	5	3	1	1	0	1	0	2	4	4	2	1	3	2	2
1101632	2	1	1	0	0	0	0	0	0	0	0	2	2	3	5	3	1	1	0	1	0	4	1	1	1	1	4	1	2
1101651	2	1	1	0	0	0	0	0	0	0	0	2	2	3	5	2	3	1	0	1	0	3	3	1	2	1	3	1	2
1101659	2	1	1	0	0	0	0	0	0	0	0	2	2	3	5	1	2	1	0	1	0	3	2	1	2	1	4	1	2
1101712	2	1	1	0	0	0	0	0	0	0	0	2	2	3	5	1	2	1	0	1	0	4	1	4	2	1	4	1	2
1102287	2	1	1	0	0	0	0	0	0	0	0	2	2	4	1	3	1	1	0	1	0	1	4	4	2	1	3	1	2
1102312	2	1	1	0	0	0	0	0	0	0	0	2	2	3	5	4	2	1	0	1	0	3	2	1	2	1	3	1	2
1102456	2	1	1	0	0	0	0	0	0	0	0	2	2	4	5	2	2	1	0	1	0	3	1	2	2	1	4	3	2
1102467	2	2	1	0	0	0	0	0	0	0	0	2	1	3	1	3	1	1	0	0	0	2	1	4	2	1	4	2	2
1102472	2	1	1	0	0	0	0	0	0	0	0	2	2	3	5	3	2	1	0	1	0	3	4	3	2	1	2	1	2
1102473	2	1	1	0	0	0	0	0	0	1	0	1	2	3	5	3	1	1	0	1	0	4	4	1	2	1	4	1	2
1102658	2	1	1	0	0	0	0	0	0	0	0	2	2	4	5	2	2	1	0	1	0	2	1	3	2	1	4	1	2
1102659	2	1	1	0	0	0	0	0	0	0	0	2	2	3	5	1	2	1	0	1	0	4	2	4	2	1	4	1	2
1102857	2	1	1	0	0	0	0	0	0	0	0	1	2	2	5	2	2	1	0	0	0	4	2	3	1	1	4	1	2
1103128	2	1	1	0	0	0	0	0	0	0	0	2	2	3	5	2	1	1	0	1	0	3	4	1	2	1	3	1	2
1103294	2	1	1	0	0	0	0	0	0	0	0	2	2	3	5	3	1	1	0	1	0	2	4	4	2	1	4	2	2
1103327	2	2	1	0	0	0	0	0	0	0	0	2	1	5	5	2	1	1	0	1	0	3	4	2	3	1	3	1	2
1103328	2	2	1	0	0	0	0	0	0	0	0	2	1	4	1	3	1	1	0	0	0	4	1	4	2	1	4	2	2
1103336	2	1	1	0	0	0	0	0	0	0	0	2	2	3	5	1	1	1	0	1	0	4	4	1	2	1	4	1	2
1103478	2	3	1	0	0	0	0	0	0	0	0	2	1	4	1	3	1	1	0	0	0	4	4	1	2	3	3	2	2
1103747	2	1	0	0	0	0	0	0	0	1	0	1	2	3	5	2	2	1	0	0	0	1	3	2	2	1	4	1	2
1103800	2	2	1	0	0	0	0	0	0	0	0	2	2	5	5	2	1	1	0	1	0	2	3	2	2	1	3	1	2
1103817	2	1	1	0	0	0	0	0	0	0	0	2	2	3	5	1	2	1	0	1	0	4	1	4	2	1	4	1	2
1103833	2	1	1	0	0	0	0	0	0	0	0	2	2	3	5	3	1	1	0	1	0	3	1	1	2	1	3	1	2
1103862	2	1	1	0	0	0	0	0	0	0	0	2	2	3	5	2	2	1	0	1	0	4	3	1	2	1	4	1	2
1103894	2	1	1	0	0	0	0	0	0	0	0	2	2	3	5	3	3	1	0	1	0	3	2	1	1	1	3	1	2
1103902	2	2	1	0	0	0	0	0	0	0	0	2	4	4	1	3	1	1	0	0	0	3	3	4	2	2	4	1	2
1104093	2	1	1	0	0	0	0	0	0	0	0	2	2	3	5	2	1	1	1	1	0	3	4	1	2	1	1	1	2
1104115	2	1	1	0	0	0	0	0	0	0	0	1	2	3	5	3	1	1	0	1	0	4	4	1	2	1	4	1	2
1104117	2	1	1	0	0	0	0	0	0	0	0	2	2	3	5	3	2	1	0	1	0	4	1	4	2	1	4	1	2
1104118	2	1	1	0	0	0	0	0	0	0	0	2	2	3	5	1	2	1	0	0	0	3	3	1	2	1	4	2	2
1104120	2	1	1	0	0	0	0	0	0	0	0	2	2	3	5	3	1	1	0	1	0	2	1	4	2	1	4	1	2
1104121	2	1	1	0	0	0	0	0	0	0	0	2	2	3	5	2	1	1	0	1	0	4	4	4	2	1	3	1	2
1104125	2	1	1	0	0	0	1	0	0	0	0	2	2	3	5	1	1	1	0	1	0	4	1	4	2	1	4	1	2
1104143	2	1	1	0	0	0	0	0	0	0	0	2	2	3	5	3	1	1	0	1	0	3	1	4	2	1	3	1	2
1104146	2	1	1	0	0	0	0	0	0	0	0	2	1	4	5	3	1	1	0	1	0	3	1	4	2	1	4	2	2
1104180	2	1	1	0	0	0	0	0	0	0	0	2	2	3	5	2	2	1	0	1	0	3	1	2	2	1	4	1	2
1104181	2	1	1	0	0	0	0	0	0	0	0	2	2	3	5	2	1	1	0	1	0	4	1	4	2	1	4	1	2
1104182	2	1	1	0	0	0	0	0	0	0	0	2	2	3	5	3	1	1	0	1	0	1	1	4	2	1	4	3	2
1104183	2	1	1	0	0	0	0	0	0	0	0	2	2	4	5	3	2	1	0	1	0	3	1	3	2	1	3	1	2
1104186	2	1	1	0	0	0	0	0	0	0	0	2	2	2	5	2	1	1	0	1	0	4	3	1	2	1	4	1	2
1104190	2	1	1	0	0	0	0	0	0	0	0	2	2	3	5	3	1	1	0	1	0	4	4	4	2	1	4	1	2
1104193	2	1	1	0	0	0	0	0	0	0	0	2	2	3	5	3	1	1	0	1	0	2	1	1	2	1	4	1	2
1104196	2	1	1	0	0	0	0	0	0	0	0	2	2	3	5	1	1	1	0	1	0	4	4	4	2	1	3	1	2
1104199	2	1	1	0	0	0	0	0	0	0	0	2	2	3	5	3	2	1	0	1	0	3	3	4	2	1	4	1	2
1104200	2	1	1	0	0	0	0	0	0	0	0	2	2	3	5	2	1	1	0	1	0	4	4	2	1	1	4	1	2
1104220	2	1	1	0	0	0	0	0	0	0	0	2	2	4	5	3	2	1	0	1	0	4	1	1	2	1	4	1	2
1104269	2	1	1	0	0	0	0	0	0	0	0	2	2	2	5	3	1	1	0	1	0	3	1	1	1	1	3	1	2
1104273	2	1	1	0	0	0	0	0	0	0	0	2	2	3	5	3	1	1	0	1	0	4	4	4	2	1	4	1	2
1104276	2	1	1	0	0	0	0	0	0	0	0	2	2	3	5	1	2	1	0	1	0	4	2	3	2	1	3	1	2
1104308	2	1	1	0	0	0	0	0	0	0	0	2	2	3	5	2	1	1	0	0	0	3	4	4	2	1	2	1	2
1104323	2	1	1	0	0	0	0	0	0	0	0	2	2	3	5	3	2	1	0	1	0	3	4	2	2	1	3	1	2
1104335	2	1	1	0	0	0	0	0	0	0	0	2	2	3	5	1	2	1	0	0	0	4	1	2	2	1	3	1	2
1104349	2	1	1	0	0	0	0	0	0	0	0	2	2	3	5	3	2	1	0	1	0	4	1	1	2	1	4	1	2
1104363	2	1	1	0	0	0	0	0	0	0	0	1	2	3	5	1	2	1	0	1	0	4	1	4	2	1	3	3	2
1104378	2	1	1	0	0	0	0	0	0	0	0	2	2	3	5	2	1	1	0	1	0	3	6	3	2	1	3	1	2
1104414	2	1	1	0	0	0	0	0	0	0	0	2	2	3	5	3	1	1	0	1	0	4	4	3	2	1	3	2	2
1104416	2	1	1	0	0	0	0	0	0	0	0	2	2	3	5	2	1	1	0	1	0	4	1	4	2	1	4	1	2
1104419	2	1	1	0	0	0	0	0	0	0	0	2	2	4	5	1	2	1	0	1	0	4	1	2	2	1	3	1	2
1104435	2	3	1	0	0	0	0	0	0	0	0	2	1	4	5	3	1	1	0	1	0	3	1	1	2	1	4	1	2
1104441	2	1	1	0	0	0	0	0	0	0	0	2	2	3	5	4	1	1	1	1	0	3	4	4	2	1	4	1	2
1104443	2	3	1	0	0	0	0	0	0	0	0	2	1	4	1	2	2	1	0	1	0	4	6	4	2	3	3	1	2
1104453	2	1	1	0	0	0	0	0	0	0	0	2	2	3	5	2	1	1	0	1	0	2	4	2	2	1	3	1	2
1104458	2	1	1	0	0	0	0	0	0	0	0	2	2	3	5	3	1	1	0	1	0	3	4	1	2	1	2	1	2
1104461	2	1	1	0	0	0	0	0	0	0	0	2	2	4	5	3	2	1	1	1	0	2	2	3	2	1	2	1	2
1104463	2	2	1	0	0	0	0	0	0	0	0	2	2	4	5	1	1	1	0	1	0	4	4	3	2	1	4	1	2
1104465	2	1	1	0	0	0	0	0	0	0	0	2	1	4	5	3	1	1	0	1	0	2	3	1	2	1	3	1	2
1104467	2	1	1	0	0	0	0	0	0	0	0	2	2	6	5	2	1	1	0	1	0	3	1	3	2	1	4	1	2
1104468	2	1	1	0	0	0	0	0	0	0	0	2	4	3	1	3	1	1	0	1	0	4	6	2	2	2	4	1	2
1104472	2	2	1	0	0	0	0	0	0	0	0	2	1	5	5	2	2	1	0	1	0	3	1	3	2	1	3	1	2
1104474	2	2	1	0	0	0	0	0	0	0	0	2	2	5	5	2	1	1	0	0	0	3	1	3	2	1	4	2	1
1104479	2	2	1	0	0	0	0	0	0	0	0	2	2	3	5	1	2	1	0	1	0	3	2	3	2	1	2	1	2
1104480	2	2	1	0	0	0	0	0	0	0	0	2	1	5	1	2	1	1	1	1	0	3	4	4	2	1	2	1	2
1104481	2	3	0	0	0	0	0	0	0	1	0	1	1	5	5	2	1	1	0	0	0	4	4	3	2	1	3	3	2
1104483	2	2	1	0	0	0	0	0	0	0	0	2	1	4	5	1	1	1	0	1	0	4	1	2	2	1	4	2	2
1104485	2	1	1	0	0	0	0	0	0	0	0	2	2	2	5	2	1	1	0	0	0	2	4	1	2	1	4	1	2
1104741	2	1	1	0	0	0	0	0	0	0	0	2	2	3	5	2	1	1	1	1	0	2	1	2	1	1	3	1	2
1104756	2	2	1	0	0	0	0	0	0	0	0	2	2	5	1	3	2	1	0	1	0	3	2	1	2	1	3	4	2
1104808	2	1	0	0	0	0	0	0	0	1	0	1	2	5	1	2	1	1	0	1	0	3	1	1	1	1	2	4	2
1104820	2	1	1	0	0	0	0	0	0	0	0	2	2	4	5	3	1	1	0	1	0	3	4	3	2	1	4	2	2
1104829	2	1	1	0	0	0	0	0	0	0	0	2	2	4	5	3	1	1	0	1	0	3	4	4	2	1	2	1	2
1104830	2	1	1	0	0	0	0	0	0	0	0	2	2	3	5	3	1	1	0	1	0	3	1	4	2	1	3	1	2
1104833	2	1	1	0	0	0	0	0	0	0	0	2	1	4	3	4	2	1	0	1	0	3	4	3	2	1	2	1	2
1104840	2	2	1	0	0	0	0	0	0	0	0	1	2	4	1	3	2	1	0	1	0	3	1	1	2	1	4	1	2
1104843	2	1	1	0	0	0	0	0	0	0	0	2	2	3	5	2	2	1	0	1	0	4	1	1	2	1	3	1	2
1104860	2	1	1	0	0	0	0	0	0	0	0	2	2	3	5	3	1	1	0	1	0	3	1	3	2	1	4	1	2
1104870	2	1	1	0	0	0	0	0	0	0	0	2	1	4	5	3	1	1	0	1	0	2	3	1	2	1	1	2	2
1104900	2	1	1	0	0	0	0	0	0	0	0	2	2	2	5	2	2	1	0	0	0	3	4	1	2	1	4	1	2
1104908	2	1	1	0	0	0	0	0	0	0	0	2	1	4	5	3	1	1	0	1	0	3	1	3	2	2	1	2	2
1104909	2	1	1	0	0	0	0	0	0	0	0	2	2	4	5	2	1	1	0	1	0	2	3	4	2	1	3	1	2
1104975	2	1	1	0	0	0	0	0	0	0	0	2	2	3	5	3	1	1	0	1	0	1	1	1	2	1	4	1	2
1104977	2	3	1	0	0	0	0	0	0	0	0	2	1	7	1	2	1	1	0	1	0	2	4	4	2	2	2	3	2
1104982	2	1	0	0	0	0	0	0	0	0	1	2	2	2	5	5	1	0	0	0	1	5	7	5	2	1	4	3	2
1105009	2	1	1	0	0	0	0	0	0	0	0	2	2	3	5	2	2	1	0	1	0	4	3	4	2	1	3	1	2
1105011	2	1	1	0	0	0	0	0	0	0	0	2	2	2	5	3	1	1	0	1	0	3	4	1	2	1	3	1	2
1105013	2	1	1	0	0	0	0	0	0	0	0	2	2	3	5	2	1	1	0	1	0	4	1	4	2	1	4	3	2
1105043	2	1	1	0	0	0	0	0	0	0	0	2	2	4	5	3	2	1	0	1	0	4	1	1	2	1	3	1	2
1105044	2	1	1	0	0	0	0	0	0	0	0	2	2	3	5	2	2	1	0	1	0	4	1	4	2	1	4	1	2
1105050	2	1	1	0	0	0	0	0	0	0	0	2	2	3	5	3	1	1	0	1	0	4	1	3	2	1	3	1	2
1105054	2	1	1	0	0	1	0	0	0	0	0	1	2	4	5	2	1	1	0	1	0	4	4	3	1	1	3	2	2
1105105	2	1	1	0	0	0	0	0	0	0	0	2	2	3	5	3	1	1	0	1	0	2	3	4	2	1	4	1	2
1105120	2	2	1	0	0	0	0	0	0	0	0	2	2	7	1	5	1	0	0	0	1	4	7	5	2	1	4	4	2
1105127	2	1	1	0	0	0	0	0	0	0	0	2	2	4	5	1	1	1	0	0	0	4	4	1	2	1	3	1	2
1105131	2	2	1	0	0	0	0	0	0	0	0	2	1	4	5	2	4	1	0	0	0	3	4	1	2	1	3	1	2
1105132	2	1	1	0	0	0	0	0	0	0	0	2	2	3	5	3	2	1	0	1	0	3	4	2	2	1	3	1	2
1105136	2	1	1	0	0	0	0	0	0	0	0	2	2	5	5	1	1	1	0	1	0	4	4	1	2	1	4	1	2
1105139	2	1	1	0	0	0	0	0	0	0	0	2	1	5	1	3	1	1	0	1	0	1	1	3	2	1	4	1	2
1105152	2	2	1	0	0	0	0	0	0	0	0	2	2	5	5	2	1	1	0	1	0	1	1	4	2	1	2	1	2
1105185	2	1	0	0	0	0	0	0	0	1	0	1	1	4	5	1	3	1	0	1	0	4	4	1	2	1	3	1	2
1105190	2	2	0	0	1	0	0	0	0	0	0	2	2	4	1	3	1	1	0	0	0	4	4	1	2	1	3	4	2
1105194	2	1	1	0	0	0	0	0	0	0	0	2	3	3	5	1	2	1	0	1	0	4	1	1	2	1	3	1	2
1105195	2	2	1	0	0	0	0	0	0	0	0	2	2	5	5	3	1	1	0	1	0	4	1	1	2	1	4	3	2
1105196	2	1	1	0	0	0	0	0	0	0	0	2	2	3	5	1	2	1	0	1	0	4	3	4	2	1	3	1	2
1105197	2	1	1	0	0	0	0	0	0	0	0	2	2	4	5	4	1	1	0	1	0	2	4	3	2	1	2	1	2
1105198	2	2	1	0	0	0	0	0	0	0	0	2	2	3	5	4	1	0	0	0	1	2	4	2	2	1	4	1	2
1105201	2	1	0	0	0	0	0	0	0	0	1	3	2	4	5	2	5	1	1	1	0	2	1	2	1	1	3	1	2
1105203	2	1	1	0	0	0	0	0	0	0	0	2	2	4	5	2	1	1	0	1	0	4	1	4	2	1	4	1	2
1105204	2	1	1	0	0	0	0	0	0	0	0	2	1	4	5	3	1	1	0	0	0	3	1	1	1	1	3	1	2
1105205	2	1	1	0	0	0	0	0	0	0	0	1	2	3	5	2	2	1	0	1	0	3	1	4	2	1	4	1	2
1105210	2	1	1	0	0	0	0	0	0	0	0	1	2	3	5	2	2	1	0	1	0	3	1	4	2	1	4	4	2
1105214	2	1	1	0	0	0	0	0	0	0	0	2	2	3	5	2	2	1	0	1	0	2	2	1	2	1	3	1	2
1105215	2	1	1	0	0	0	0	0	0	0	0	2	2	3	5	2	1	1	0	1	0	3	4	3	2	1	4	1	2
1105216	2	1	1	0	0	0	0	0	0	0	0	2	2	3	5	2	3	1	1	1	0	4	3	4	2	1	3	1	2
1105218	2	1	1	0	0	0	0	0	0	0	0	2	2	3	5	1	2	1	0	1	0	2	4	2	2	1	2	1	2
1105222	2	1	1	0	0	0	0	0	0	0	0	2	2	3	5	2	1	1	0	1	0	2	3	4	2	1	3	3	2
1105223	2	1	1	0	0	0	0	0	0	0	0	2	2	3	5	4	1	1	0	1	0	2	4	1	1	1	3	1	2
1105224	2	1	1	0	0	0	0	0	0	0	0	2	1	4	5	3	1	1	0	1	0	1	1	1	2	1	4	1	2
1105225	2	1	1	0	0	0	0	0	0	0	0	2	2	3	5	3	1	1	0	1	0	3	1	3	2	1	4	1	2
1105228	2	1	1	0	0	0	0	0	0	0	0	2	2	3	5	3	2	1	0	1	0	3	3	4	2	1	4	1	2
1105236	2	1	1	0	0	0	0	0	0	0	0	2	2	3	5	2	3	1	0	1	0	3	3	1	2	1	3	1	2
1105237	2	1	1	0	0	0	0	0	0	0	0	2	2	3	5	3	1	1	0	1	0	1	1	1	2	1	4	1	2
1105243	2	2	0	0	0	0	0	1	0	0	0	3	2	3	5	1	1	1	0	0	0	4	1	2	2	1	4	3	2
1105244	2	1	1	0	0	0	0	0	0	0	0	2	2	2	5	1	1	1	0	1	0	4	1	4	2	1	4	1	2
1105277	2	1	1	0	0	0	0	0	0	0	0	2	2	3	5	3	1	1	0	1	0	4	1	4	2	1	4	1	2
1105280	2	2	0	0	0	0	0	1	0	0	0	2	4	5	1	3	1	1	0	1	0	4	1	4	2	1	3	4	2
1105281	2	1	1	1	0	0	0	0	0	0	0	2	2	3	5	3	1	1	0	1	0	4	3	1	2	1	3	1	2
1105283	2	1	1	0	0	0	0	0	0	0	0	2	2	4	5	1	2	1	0	1	0	4	1	1	2	1	4	1	2
1105286	2	1	0	0	0	0	0	0	0	1	0	1	2	2	5	1	2	1	0	0	0	2	1	1	2	1	3	1	2
1105287	2	1	1	0	0	0	0	0	0	0	0	2	2	3	5	1	2	1	0	0	0	4	1	1	1	1	3	1	2
1105288	2	1	0	0	0	0	0	0	0	1	0	2	2	2	5	1	1	1	0	1	0	4	1	4	2	1	4	1	2
1105289	2	1	1	0	0	0	0	0	0	0	0	2	1	4	5	2	1	1	0	1	0	4	2	1	2	1	4	1	2
1105290	2	1	0	1	0	0	0	0	0	0	0	2	2	2	5	2	2	1	0	1	0	3	3	3	1	1	3	2	2
1105295	2	1	1	0	0	0	0	0	0	0	0	2	2	4	5	2	1	1	0	1	0	4	4	1	1	1	3	2	2
1105318	2	1	0	1	0	0	0	0	0	0	0	2	2	3	5	3	1	1	1	1	0	2	4	3	1	1	2	3	2
1105319	2	1	1	0	0	0	0	0	0	0	0	2	2	3	5	2	1	1	0	1	0	4	1	4	2	1	4	1	2
1105320	2	1	1	0	0	0	0	0	0	0	0	2	2	3	5	2	1	1	0	0	0	4	4	4	2	1	4	1	2
1105321	2	1	1	0	0	0	0	0	0	0	0	2	2	3	5	2	2	1	0	0	0	4	1	1	2	1	3	1	2
1105324	2	1	1	0	0	0	0	0	0	0	0	2	2	3	5	2	2	1	0	0	0	4	1	4	2	1	4	1	2
1105325	2	1	1	0	0	0	0	0	0	0	0	2	2	3	1	3	2	1	0	1	0	4	4	4	2	1	4	1	2
1105327	2	1	1	0	0	0	0	0	0	0	0	2	2	4	5	1	1	1	0	0	0	4	1	4	2	1	4	1	2
1105328	2	1	1	0	0	0	0	0	0	0	0	2	2	3	5	2	1	1	0	1	0	4	1	4	2	1	4	3	2
1105329	2	1	1	0	0	0	0	0	0	0	0	2	2	3	5	1	1	1	0	0	0	4	1	4	2	1	4	1	1
1105330	2	1	1	0	0	0	0	0	0	0	0	2	2	3	5	2	1	1	0	1	0	3	1	1	2	1	4	1	2
1105332	2	1	1	0	0	0	0	0	0	0	0	2	1	4	1	3	1	1	0	1	0	2	3	4	2	2	4	1	2
1105333	2	1	1	0	0	0	0	0	0	0	0	2	2	3	5	1	2	1	0	1	0	4	1	2	1	1	4	1	2
1105343	2	1	1	0	0	0	0	0	0	0	0	2	2	3	5	3	2	1	0	1	0	4	1	1	2	1	3	1	2
1105344	2	1	1	0	0	0	0	0	0	0	0	2	2	2	5	2	2	1	0	1	0	4	1	2	2	1	3	1	2
1105349	2	1	0	0	0	0	1	0	0	0	0	2	2	3	5	1	1	1	0	1	0	4	4	4	2	1	4	2	2
1105355	2	1	1	0	0	0	0	0	0	0	0	2	1	4	5	2	2	1	0	1	0	3	1	2	2	1	4	1	2
1105356	2	3	1	0	0	0	0	0	0	0	0	2	1	4	5	3	2	1	0	1	0	3	3	2	1	1	3	1	2
1105359	2	2	1	0	0	0	0	0	0	0	0	2	1	5	1	1	1	1	0	0	0	1	1	4	2	1	4	1	2
1105363	2	1	1	0	0	0	0	0	0	0	0	2	2	2	5	1	1	1	0	1	0	2	1	4	2	1	4	1	2
1105365	2	2	1	0	0	0	0	0	0	0	0	2	1	5	1	2	1	1	0	1	0	4	4	3	2	1	4	1	2
1105371	2	3	1	0	0	0	0	0	0	0	0	2	2	5	1	1	1	1	0	0	0	3	4	1	3	1	3	1	2
1105382	2	1	1	0	0	0	0	0	0	0	0	2	2	3	5	1	1	1	0	0	0	2	1	4	2	1	2	1	2
1105389	2	1	1	0	0	0	0	0	0	0	0	2	2	3	5	2	1	1	0	1	0	3	4	4	2	1	4	1	2
1105390	2	1	1	0	0	0	0	0	0	0	0	2	2	3	5	3	1	1	0	1	0	2	4	1	2	1	3	1	1
1105391	2	1	1	0	0	0	0	0	0	0	0	2	2	3	5	2	1	1	0	1	0	4	4	1	2	1	2	1	2
1105395	2	3	1	0	0	0	0	0	0	0	0	2	1	4	5	1	2	1	0	1	0	2	4	2	2	1	3	3	1
1105397	2	1	1	0	0	0	0	0	0	0	0	2	2	3	5	1	1	1	0	0	0	3	1	3	2	1	3	2	2
1105401	2	1	1	0	0	0	0	0	0	0	0	2	2	3	5	1	2	1	0	1	0	4	1	1	2	1	4	1	2
1105419	2	2	1	0	0	0	0	0	0	0	0	2	2	5	5	4	1	1	0	1	0	3	4	1	1	1	3	1	1
1105420	2	2	1	0	0	0	0	0	0	0	0	2	2	5	5	3	2	1	0	1	0	2	4	3	1	1	3	1	2
1105558	2	1	1	0	0	0	0	0	0	0	0	2	2	4	5	2	1	1	0	1	0	3	1	4	2	1	3	1	2
1105580	2	2	1	0	0	0	0	0	0	0	0	2	1	4	5	1	1	1	1	1	0	2	4	1	2	1	4	3	2
