# Supplementary material for: Drivers of Vaginal Drug Delivery System Acceptability from Internet-Based Conjoint Analysis
Source: PLoS One. 2016 Mar 21;11(3):e0150896. doi: 10.1371/journal.pone.0150896 (PMC4801188; doi:10.1371/journal.pone.0150896)
Supplement: S1 File — A single compressed zip file containing the entire dataset used here is provided as supporting information. This zip file includes five tab delimited datafiles and a readme txt file indicating what is found in each datafile. (ZIP) [file pone.0150896.s001.zip › PrimrosePLoS1ConjointDatafiles/ClassificationQs.tsv]

Q1: What is your gender?
S1. Male
S2. Female
Q2: To which age group do you belong?
S1. 18-24
S2. 25-29
S3. 30-35
S4. 36+
Q3: Please select one or more racial categories that best describes you.
M1. Caucasian or White
M2. Black or African American
M3. African
M4. American Indian or Alaska Native
M5. Asian
M6. South Asian--includes India, Pakistan, Bangladesh, Nepal, Bhutan, Sri Lanka
M7. Native Hawaiian or other Pacific Islander
M8. Other
M9. Decline to answer
Q4: Please select your ethnicity.
S1. Hispanic or Latina
S2. Not Hispanic or Latina
S3. Decline to answer
Q5: What is your employment status?
S1. Employed
S2. Student
S3. Unemployed
S4. Homemaker
S5. Retired
Q6: What is the highest level of education you have completed?
S1. Less than high school
S2. High School/GED
S3. 1 or more years of college, no degree
S4. Bachelor's degree (For example: BA, AB, BS)
S5. Master's degree (For example: MA, MS, Med, MEng, MBA)
S6. Professional degree (For example: MD, DDS, DVM, LLB, JD)
S7. Doctoral degree (For example: PhD, EdD)
Q7: What is your current marital status?
S1. Married
S2. Widowed
S3. Divorced
S4. Separated
S5. Single, never married
Q8: On average, how often have you had vaginal sex in the past 12 months?
S1. Less than once per month
S2. 2-4 times per month
S3. 2-4 times per week
S4. More than 4 times per week
S5. Decline to answer
Q9: How many different male partners have you had vaginal sex with in the past 12 months?
S1. One
S2. 2-5
S3. 6-10
S4. More than 10
S5. Decline to answer
Q10: What types of sex do you typically engage in (select all that apply)?
M1. Vaginal
M2. Anal
M3. Oral
M4. Decline to answer
Q11: Do you typically use a lubricant during vaginal sex?
S1. Yes, all the time
S2. Yes, occassionally
S3. Yes, I have tried it
S4. No, I have never tried one
S5. Decline to answer
Q12: Do you require your partner to wear a condom during vaginal sex?
S1. Yes, all the time
S2. Yes, only with someone new
S3. Yes, occassionally
S4. No, we use other methods of birth control
S5. No, we use other methods to prevent STD transmission
S6. No
S7. Decline to answer
Q13: How often are you screened for STDs/HIV?
S1. Annually
S2. Once every 2-3 years
S3. Every time I change my sexual partner
S4. Never
S5. Decline to answer
Q14: Have you ever been diagnosed with a sexually transmitted disease (STD)?
S1. Yes
S2. No
S3. Decline to answer
Q15: Please indicate the number of vaginal deliveries you have had (do not include Cesarean Section/"C-Section" deliveries).
S1. None
S2. One
S3. Two
S4. Three
S5. Four or more
Q16: How often have you used a vaginal medication for yeast infections or bacterial vaginosis?
S1. Frequently
S2. Occasionally
S3. Once or twice
S4. Never used one
Q17: Do you use a tampon?
S1. Yes, for every cycle
S2. Yes, a few times a year
S3. Yes, I have tried it
S4. No, I have never tried one
Q18: Have you ever tried a spermicidal cream/gel for birth control?
S1. Yes
S2. No
S3. Decline to answer
