# Supplementary material for: Drivers of Vaginal Drug Delivery System Acceptability from Internet-Based Conjoint Analysis
Source: PLoS One. 2016 Mar 21;11(3):e0150896. doi: 10.1371/journal.pone.0150896 (PMC4801188; doi:10.1371/journal.pone.0150896)
Supplement: S1 File — A single compressed zip file containing the entire dataset used here is provided as supporting information. This zip file includes five tab delimited datafiles and a readme txt file indicating what is found in each datafile. (ZIP) [file pone.0150896.s001.zip › PrimrosePLoS1ConjointDatafiles/Elements.tsv]

Category_
------------
E_1	BULLETFINAL.gif
E_2	TAMPONFINAL.gif
E_3	teardropfinal.gif
E_4	ovalfinal.gif
Category_
------------
E_5	The product produces a lot of discharge and will require a panty liner...
E_6	The product produces some discharge, but does not require a panty liner...
E_7	The product produces some discharge, which is similar to increased vaginal discharge during sex...
E_8	The product does not produce any discharge...
Category_
------------
E_9	To be effective, the product will need to be inserted at least 2 minutes before sex...
E_10	To be effective, the product will need to be inserted 15 minutes before sex...
E_11	To be effective, the product will need to be inserted 30 minutes before sex...
E_12	To be effective, the product must be inserted an hour before sex...
Category_
------------
E_13	The product will provide protection against HIV and other STDs...
E_14	The product will provide protection against HIV only...
E_15	The product can be used to prevent pregnancy...
E_16	The product will provide HIV and STD protection and can also be used to prevent pregnancy...
Category_
------------
E_17	The product will not be noticed by your sexual partner...
E_18	The product may or may not be noticed by your sexual partner...
E_19	The product will leave residue on your sexual partner...
E_20	The product will be noticed by your sexual partner...
Category_
------------
E_21	After the necessary wait time, the product will continue to work for 1 hour...
E_22	After the necessary wait time, the product will continue to work for 4 hours...
E_23	After the necessary wait time, the product will continue to work for 1 day...
E_24	After the necessary wait time, the product will continue to work for 2-3 days...
Category_
------------
E_25	The product will be translucent/clear in color...
E_26	The product will be pearlescent in color (i.e. the color and shine of a pearl) in color...
E_27	The product will be white/chalky in color...
E_28	The product will be a pale, bubblegum pink in color...
