# Supplementary material for: Drivers of Vaginal Drug Delivery System Acceptability from Internet-Based Conjoint Analysis
Source: PLoS One. 2016 Mar 21;11(3):e0150896. doi: 10.1371/journal.pone.0150896 (PMC4801188; doi:10.1371/journal.pone.0150896)
Supplement: S1 File — A single compressed zip file containing the entire dataset used here is provided as supporting information. This zip file includes five tab delimited datafiles and a readme txt file indicating what is found in each datafile. (ZIP) [file pone.0150896.s001.zip › PrimrosePLoS1ConjointDatafiles/RatingQuestionWording.tsv]

1. How willing would you be to try this product?
1=not likely at all...9=very likely
