# Supplementary material for: Drivers of Vaginal Drug Delivery System Acceptability from Internet-Based Conjoint Analysis
Source: PLoS One. 2016 Mar 21;11(3):e0150896. doi: 10.1371/journal.pone.0150896 (PMC4801188; doi:10.1371/journal.pone.0150896)
Supplement: S1 File — A single compressed zip file containing the entire dataset used here is provided as supporting information. This zip file includes five tab delimited datafiles and a readme txt file indicating what is found in each datafile. (ZIP) [file pone.0150896.s001.zip › PrimrosePLoS1ConjointDatafiles/ReadMe.1st]

Project data downloaded from IdeaMap�.NET

What do I get?
The raw data for this project are combined in one zip file. Extract data files from this file using any zip tool:

What are the files contained in the zip file?

Elements.tsv
File with the list of all the elements in the project. Note those elements' keys (E_1, etc.) are used in other files as column headers to identify utilities for each of the elements 

InterestModel.tsv
This file contains the interest model for each element (column) by each respondent (row). The interest model for each individual is generated using ordinary least squares regression after the individual�s original ratings (from 1 to 9) were converted into a dichotomous interest score. Ratings of 1 to 6 were recoded as 0 (plus a small random number), and values of 7-9 were recoded as 100 (plus a small random number). Const. is the constant for the regression model. For a specific element, the global interest score across the entire group is determined by taking the mean of the column, and rounding to an integer.

ClassificationData.tsv
This file contains data from the Classification part of the project. UID is a unique respondent's ID maintained by database. Do not pay attention to values in this column (there may be skips, etc.) This just a way for you to identify corresponding rows in different files if you need. Qi - question number. There is one column for Single Selection and Range questions. For Multiple Selection Questions the columns are labeled as Qn_Mm where n is question number and m is option number in this question. 

ClassificationQs.tsv
File with Classification Questions - lists all the classification questions used in the project. 

RatingQuestionWording.tsv
Text of Rating Question. 
